# Supplementary material for: Precision in Practice: A Systematic Review and Meta-Analysis of Intraoperative Neurophysiological Monitoring for Optimizing Outcomes in Extramedullary Spinal Cord Tumor Resection
Source: J Pers Med. 2025 Oct 30;15(11):513. doi: 10.3390/jpm15110513 (PMC12653476; doi:10.3390/jpm15110513)
Supplement: Supplementary file 1 [file jpm-15-00513-s001.zip]

Archive with 6 entries (6 files):
- PRISMA+DTA+Checklist (2).pdf
- supplementary file 1.pdf
- Supplementary file 2.xlsx
- Supplementary file 3.xlsx
- Supplementary file 4.pdf
- supplementary file 5.pdf
