# Supplementary material for: Precision in Practice: A Systematic Review and Meta-Analysis of Intraoperative Neurophysiological Monitoring for Optimizing Outcomes in Extramedullary Spinal Cord Tumor Resection
Source: J Pers Med. 2025 Oct 30;15(11):513. doi: 10.3390/jpm15110513 (PMC12653476; doi:10.3390/jpm15110513)
Supplement: Supplementary file 1 [file jpm-15-00513-s001.zip › Supplementary file 2.xlsx]

## Sheet: Detailed quadas
Title	working.title	Link	patient_sample_desc	patient_sample	patient_CC	patient_ex	patient_rob	patients_app_desc	patient_applicability	index_desc	index_blind	index_threshold	index_rob	index_applicability	ref_desc	ref_acceptable	ref_blind	ref_rob	ref_applicability	flow_rob_desc	flow_time	flow_partver_bias	flow_difver_bias	flow_analysis	flow_rob
Transcranial Corticospinal Motor-Evoked Potentials in Cases of Ventral and Ventrolateral Intradural Extramedullary Cervical Spinal Cord Tumors	Vasileva et al 2024	https://pmc.ncbi.nlm.nih.gov/articles/PMC11434370/	All cases were diagnosed and surgically treated in the Clinic of Neurosurgery at the University Hospital St. Ivan Rilski from January 2018 until July 2022.	yes	yes	yes	low	The patients were from 39 to 78 years old (mean age of 62.5 years), with a prevalence of the female sex by 12 (85.7%) to two (14.3%) cases	low	We applied the alarm criteria to all recorded muscles, expressed in a ≥50% decrement from baseline.	yes	yes	low	low	The motor function and muscle strength of the upper and lower extremities on each side were assessed at admission, immediately after surgery, at discharge, and six months after the intervention	yes	unclear	unclear	low	The motor function and muscle strength of the upper and lower extremities on each side were assessed at admission, immediately after surgery, at discharge, and six months after the intervention	yes	yes	yes	yes	low
Diagnostic Accuracy of Somatosensory Evoked Potential and Transcranial Motor Evoked Potential in Detection of Neurological Injury in Intradural Extramedullary Spinal Cord Tumor Surgeries: A Short-Term Follow-Up Prospective Interventional Study Experience from Tertiary Care Center of India	Mishra et al. 2024	https://pmc.ncbi.nlm.nih.gov/articles/PMC11226304/	The proposed prospective study was conducted in the Department of Neurosurgery, Institute of Medical Sciences, Banaras Hindu University, Varanasi, Uttar Pradesh, India, in collaboration with Department of Physiology over a period of 24 months (January 2021–December 2022)	yes	yes	yes	low	Mean age of presentation was 36.84 years. There was female preponderance with female: male ratio: 1.28:1	low	everything is in the picture	yes	yes	low	low	Limb-specific neurological deficit using mMC scale was assessed preoperatively (baseline), on the day of surgery after 4 hours of reversal from general anesthesia (postoperative day [POD] 0), on POD 1, 7, and 30. MRI spine was carried out in all patients on POD-0.	yes	unclear	unclear	low	All incleded were analsysed and at the same time	yes	yes	yes	yes	low
Spinal intradural extramedullary tumors: microscopic keyhole resection with the focus on intraoperative neurophysiological monitoring and long-term outcome	Yu ET AL 2023	https://pmc.ncbi.nlm.nih.gov/articles/PMC10424432/	We retrospectively reviewed 87 consecutive patients who were surgically treated at the Division of Spine Surgery and Electrophysiological Center, Department of Orthopedics, Fujian Provincial Hospital, between January 2013 and August 2018 for IDEM tumors	yes	yes	yes	low	A total number of 87 patients (33 M, 54 F) was included for the final analysis	low	The specific IONM alarm criteria in our institution are a more than 50% reduction in MEP amplitude, and/ or a significant reduction of SEP amplitude ≥ 50% or a more than 10% of N20 or P37 latency prolongation for SEPs, and /or significant spontaneous EMG activity especially during or after surgical manipulation.	yes	yes	low	low	In our department, postoperative clinical visits were routinely scheduled at 1, 3, 6, and 12 months, and every 6 months thereafter	yes	unclear	unclear	low	All incleded were analsysed and at the same time	yes	yes	yes	yes	low
Intraoperative neurophysiological monitoring during resection of intradural extramedullary spinal cord tumors: experience with 100 cases	Korn et al, 2014	https://pubmed.ncbi.nlm.nih.gov/25514869/	A total of 100 consecutive patients (51 male, 49 female; mean age 45.8 years, range 2–84 years) who underwent extramedullary-intradural spinal cord surgery with IONM at the Tel Aviv Sourasky Medical Center from January 2001 to January 2012	yes	yes	yes	low	A total of 100 consecutive patients (51 male, 49 female; mean age 45.8 years, range 2–84 years) who underwent extramedullary-intradural spinal cord surgery with IONM at the Tel Aviv Sourasky Medical Center from January 2001 to January 2012	low	In the table	yes	yes	low	low	For the immediate postoperative evaluation within 3 h of surgery, comprehensive functional grading was unobtainable, and evaluation was graded as either stable or deteriorated compared to the preoperative state. Analysis of the clinical condition was completed by an author who was blinded to the IONM findings.	yes	yes	low	low	For the immediate postoperative evaluation within 3 h of surgery, comprehensive functional grading was unobtainable, and evaluation was graded as either stable or deteriorated compared to the preoperative state. Analysis of the clinical condition was completed by an author who was blinded to the IONM findings.	yes	yes	yes	yes	low
Intraoperative neurophysiological monitoring for intradural extramedullary spinal tumors: predictive value and relevance of D-wave amplitude on surgical outcome during a 10-year experience	Ghadirpour et al 2018	https://pubmed.ncbi.nlm.nih.gov/30497134/	From March 2007 to March 2016 clinical, surgical, and IONM data obtained in 108 consecutive patients presenting with IDEM and treated in the Neurosurgery Department at the Institute for Scientific and Care Research “ASMN” of Reggio Emilia, Italy, were prospectively collected in a database and retrospectively analyzed	yes	yes	yes	low	Results of baseline characteristics, including sex, age, predominant spinal level of operation, location of the lesion relative to the spinal cord (anterolateral or posterior), histology, modified McCormick Scale grade on admission, preoperative neurophysiological evaluation with SSEPs and MEPs, and surgical approach, are summarized in Table 1.	low	1) Persistent amplitude loss of at least 50% of cortical SSEPs is used as a warning criterion. 2) Persistent MEP loss is considered significant, and surgery is temporarily stopped. 3) A decrease of more than 50% of the baseline amplitude of the caudal D-wave is considered a warning criterion for permanent motor deficit. 4) The combination of MEPs and D-waves is used to predict motor outcomes in t…	yes	yes	low	low	All changes in IONM were correlated with postoperative and follow-up neurological status. All new motor deficits were defined as permanent or transitory depending on whether they were present at the 6-month follow-up. All new postoperative motor deficits were the primary outcomes of this study. Finally, all patients were reevaluated at 12 months after surgery.	yes	unclear	unclear	low	All changes in IONM were correlated with postoperative and follow-up neurological status. All new motor deficits were defined as permanent or transitory depending on whether they were present at the 6-month follow-up. All new postoperative motor deficits were the primary outcomes of this study. Finally, all patients were reevaluated at 12 months after surgery.	yes	yes	yes	yes	low
Is intraoperative neurophysiological monitoring valuable predicting postoperative neurological recovery?	Rho et al. 2016	https://pubmed.ncbi.nlm.nih.gov/27163449/	A total of 173 consecutive patients (65 men, 108 women; mean age 49.1 years, range 14–81 years) who underwent intradural–extramedullary spinal cord tumor surgery with IONM at Asan Medical Center, Seoul, Korea from January 2010 to July 2014	yes	yes	yes	low	A total of 173 consecutive patients (65 men, 108 women; mean age 49.1 years, range 14–81 years) who underwent intradural–extramedullary spinal cord tumor surgery with IONM at Asan Medical Center, Seoul, Korea from January 2010 to July 2014	low	The neurological alarm criteria in tcMEPs were abolishment or >50% irreversible attenuation of the waveform, whereas in SEPs they were >50% amplitude attenuation and/or prolongation of latency >10%	yes	yes	low	low	The neurological state of each patient was evaluated before surgery, immediately after surgery, at 1, 6 and 12 months later and then once per year thereafter. The clinical status was established according to a modified version of the McCormick grading scale, which is a functional scale designed to account for both motor and sensory functions (Table 1).4 As the McCormick grading scale is hard to d…	yes	unclear	unclear	low	The neurological state of each patient was evaluated before surgery, immediately after surgery, at 1, 6 and 12 months later and then once per year thereafter. The clinical status was established according to a modified version of the McCormick grading scale, which is a functional scale designed to account for both motor and sensory functions (Table 1).4 As the McCormick grading scale is hard to d…	yes	yes	yes	yes	low
Monitoring rate and predictability of intraoperative monitoring in patients with intradural extramedullary and epidural metastatic spinal tumors.	Kang et al, 2017	https://pubmed.ncbi.nlm.nih.gov/28485386/	Between 2009 and 2015, 121 consecutive patients received operations with IOM for spinal tumors in the National Cancer Center, Goyang, Korea.	yes	yes	yes	low	There were 59 male patients and 42 female patients at a median age of 57 years (range 13–80 years) at the time of surgery	low	The positive parameter was the loss of MEPs or a 50% drop of the MEP amplitude. The parameter for SSEP was a 50% drop of amplitude or 10% delay of the latency. We considered these changes ‘negative’, if, once decreased or delayed, MEP or SSEP was recovered	yes	yes	low	low	Patients’ clinical information was collected from the electronic medical record archive. Motor power was graded by the Medical Research Council system7 and defined as the lowest grade among the four extremities. Postoperative motor power grade was evaluated during the acute period, 2 days after the surgery, and before the rehabilitation treatment. We considered a postoperative drop in a patient’s…	yes	unclear	unclear	low	Patients’ clinical information was collected from the electronic medical record archive. Motor power was graded by the Medical Research Council system7 and defined as the lowest grade among the four extremities. Postoperative motor power grade was evaluated during the acute period, 2 days after the surgery, and before the rehabilitation treatment. We considered a postoperative drop in a patient’s…	yes	yes	yes	yes	low
The validity of multimodal intraoperative monitoring (MIOM) in surgery of 109 spine and spinal cord tumors	Sutter et al, 2007	https://pmc.ncbi.nlm.nih.gov/articles/PMC2072904/	Out of 1,017 patients who underwent spinal surgery between March 2000 and December 2005, 109 patients have been diagnosed with spinal tumor. The patients were 60 females and 49 males with a mean age of 51 years (range 11–86 years).	unclear	yes	yes	unclear	Out of 1,017 patients who underwent spinal surgery between March 2000 and December 2005, 109 patients have been diagnosed with spinal tumor. The patients were 60 females and 49 males with a mean age of 51 years (range 11–86 years).	low	the pre-existing pathology and expected difficulties after clinical examination of the neurologist and spine surgeon and MRI-findings to plan intraoperative monitoring accordingly. Changes in cm-EP were considered to be pathological if there was an increase in latency of more than 10% or a decrease in amplitude of more than 50% ( Sutter M, Eggspuehler A, Muller A, Dvorak J. Multimodal intraoperat…	Yes	Yes	Low	Low	Postoperative sensory motor examination	Yes	Unclear	unclear	Low	None	yes	yes	yes	yes	low
Intraoperative neurophysiological monitoring for intradural extramedullary tumors: Why not?	Ghadirpour et al, 2015	https://pubmed.ncbi.nlm.nih.gov/25618840/	From March 2008 to March 2013 clinical and IOM data of 68 patients presenting with IDEMs were prospectively collected in a data base and retrospectively analyzed.	unclear	yes	yes	unclear	From March 2008 to March 2013 clinical and IOM data of 68 patients presenting with IDEMs were prospectively collected in a data base and retrospectively analyzed.	low	A persistent amplitude loss of at least 50% of cortical SEPs was used as warning criteria. A persistent mMEPs loss were considered significant and surgery temporary stopped; however the surgeon was warned if there were persistent amplitude decrements of more than 50% of baseline values. A decrease of more than 50% of the baseline amplitude for D-wave was considered a warning criteria.	yes	yes	low	low	Sex, age, Modified McCormick Scale (mMCs) on admission, preoperative neurophysiological evaluation with SEPs and MEPs and tumors localization are summarized in Table 2 .	yes	unclear	unclear	low	The diagnosis of IDEMs was performed for all patients by magnetic resonance imaging (MRI) study (1.5 Tesla), with and without contrast. At the follow-up, all patients had a post-operative MRI, an assessment of the mMCs grade, as well as a neurophysiologic evaluation with SEPs and MEPs.	yes	yes	yes	yes	low
Utility of Intraoperative Monitoring in the Resection of Spinal Cord Tumors	Lakomkin et al, 2018	https://pubmed.ncbi.nlm.nih.gov/28658041/	Sixty-five consecutive patients with spinal lesions were selected from a database consisting of spine operations performed with IOM at a single medical center between August 2009 and March 2013.	yes	yes	yes	low	A total of 52 patients who underwent spine tumor resections were included. The average age of the studied population was 46 (+/– 21) years, with a sex distribution of 25 (48%) male and 27 (52%) female patients. All of the patients underwent surgery with a posterior approach.	low	A relevant neurophysiological change in monitoring was defined relative to the stable prepositioning baseline as a persistent (over 3 or more recordings) loss of ≥ 50% in the amplitude of SSEP potentials and ≥ 60% loss in the amplitude of MEP potentials	yes	yes	low	low	All changes in IOM were correlated with postoperative exams performed by attending neurological surgeons. All deficits were defined as new, permanent motor or sensory deficits and were collected immediately postoperatively in addition to 6-month follow up. Long-term, 6-month deficits were the primary outcomes of interest	yes	unclear	unclear	low	All changes in IOM were correlated with postoperative exams performed by attending neurological surgeons. All deficits were defined as new, permanent motor or sensory deficits and were collected immediately postoperatively in addition to 6-month follow up. Long-term, 6-month deficits were the primary outcomes of interest	yes	yes	yes	yes	low
Relevance of intraoperative D wave in spine and spinal cord surgeries	Costa et al, 2012	https://pmc.ncbi.nlm.nih.gov/articles/PMC3631052/	An attempt was made to carry out LLm-MEP, e-MEPs and SEPs monitoring in a total of 103 surgical procedures for 101 patients (61 females, 40 males, average age 56.3 ± 19.2 years, range 3–85)	yes	yes	yes	low	An attempt was made to carry out LLm-MEP, e-MEPs and SEPs monitoring in a total of 103 surgical procedures for 101 patients (61 females, 40 males, average age 56.3 ± 19.2 years, range 3–85)	low	A persistent unilateral, or bilateral amplitude loss of at least 50 % of cortical SEPs was used as warning criteria and the surgical team was informed to be on the alert for an amplitude of D wave decrease between 30 and 50 % of baseline values. Any decrement of D waves over and above that of 50 % of baseline value was considered significant. Because there is a large trial-to-trial variability of…	yes	yes	low	low	Any patients with lesions located below D10, or who had documented desynchronized D waves during previous surgical procedures were excluded. Preoperative neurological status was scored by the McCormick scale	yes	unclear	unclear	low	Any patients with lesions located below D10, or who had documented desynchronized D waves during previous surgical procedures were excluded. Preoperative neurological status was scored by the McCormick scale	yes	yes	yes	yes	low
Intradural extramedullary tumor location in the axial view affects the alert timing of intraoperative neurophysiologic monitoring	Morito et al, 2023	https://pubmed.ncbi.nlm.nih.gov/36635568/	As shown in Fig. 1, based on the inclusion criteria, from January 2014 to March 2021, 100 patients underwent surgery at our institution for intravertebral canal tumors combined with IONM	unclear	yes	yes	unclear	Table 1 summarizes the demographics and surgical status of 39 patients who fulfilled the inclusion criteria and were classified into the alert and non-alert groups.	low	No steroids were administered. If the TES-MEP waveform amplitude reduction improved to less than 70%, we judged it as waveform recovery and continued the surgery. If waveform recovery was not observed, we continued the surgery till the SEP and TES-SCEP did not change	yes	yes	low	low	A reduction in the preoperative MMT scores by ≥ 1 in more than one muscle (MMT score < 5) was defined as a motor deficit.	yes	unclear	unclear	low	Cases with alerts, waveform improvement during surgery after the intervention, and no postoperative motor deficit were defined as “rescue cases.”	yes	yes	yes	no	high
Alert Timing and Corresponding Intervention With Intraoperative Spinal Cord Monitoring for High-Risk Spinal Surgery	Yoshida et al, 2019	https://pubmed.ncbi.nlm.nih.gov/30312271/	We performed a prospective multicenter analysis in 16 spinal centers using IONM with Tc(E)-MEPs for 2867 patients undergoing high-risk spinal surgery including for deformities, spinal cord tumors, and OPLL between April 2010 and March 2016.	yes	yes	yes	low	Among the 2867 continuous patients,	low	In this study, the authors set a 70% decrease in amplitude as the alarm threshold for Tc(E)-MEPs in all cases, based on a previously reported prospective multicenter study	yes	yes	low	low	Subjects that exhibited a reduction in Muscle Manual Testing with a Muscle Manual Testing value of ≥1 on the day after the surgery were classified as the group with postoperative paralysis. Neurological examination was performed immediately, at 1 day, and at 1 to 6 months after surgery.	yes	unclear	unclear	low	For statistical analysis, rescue cases (patients who experienced a decrease in Tc[E]-MEPs amplitude during surgery, which recovered by the end of the surgery following intervention) were excluded	yes	yes	yes	no	high
Characteristics of Tc-MEP Waveforms for Different Locations of Intradural Extramedullary Tumors	Kobayashi et al, 2022	https://pubmed.ncbi.nlm.nih.gov/34474444/	Among 389 patients who underwent IDEM tumor surgery at 16 spine centers between April 2017 and March 2020, 77 unknown lesions and 79 cauda equina tumors were excluded, leaving 233 patients in the study.	unclear	yes	yes	unclear	The 233 patients (92 males, 39%) had a mean age of 58.1 ± 18.1 years, and 185 (79%), 46 (20%), and 2 (1%) had schwannoma, meningioma, and neurofibroma lesions, respectively.	low	In amplitude of the Tc-MEP, surgeons were informed ≥70% waveform deterioration from baseline as the alarm threshold,	yes	yes	low	low	Deterioration of MMT ≥1 compared to the preoperative value was defined as postoperative worsening of motor status.	yes	unclear	unclear	low	None	yes	yes	yes	yes	low
Efficacy of Transcranial Motor Evoked Potential Monitoring During Intra- and Extramedullary Spinal Cord Tumor Surgery: A Prospective Multicenter Study of the Monitoring Committee of the Japanese Society for Spine Surgery and Related Research	Ushirozako et al, 2021	https://pubmed.ncbi.nlm.nih.gov/34011196/	The spinal cord monitoring working group of the Japanese society for spine surgery and related research conducted a prospective nationwide multicenter survey of 3625 patients (mean age, 60.1 years old; 1,886 men and 1,739 women) who underwent spine surgery using IONM at 16 spine centers between April 2017 and March 2020	yes	yes	yes	low	The spinal cord monitoring working group of the Japanese society for spine surgery and related research conducted a prospective nationwide multicenter survey of 3625 patients (mean age, 60.1 years old; 1,886 men and 1,739 women) who underwent spine surgery using IONM at 16 spine centers between April 2017 and March 2020	low	We then defined our alert point as an amplitude reduction of ≥70% from baseline, based on a previous study	yes	yes	low	low	Intervention Techniques After TcMEP Alerts Related to Possible MD	yes	unclear	unclear	low	The rescue rate was set as the number of rescue patients divided by the number of possible MD patients.	yes	yes	yes	no	high
Surgical outcomes and factors related to postoperative motor and sensory deficits in resection for 244 cases of spinal schwannoma	Ando et al, 2020	https://pubmed.ncbi.nlm.nih.gov/33222969/	All adult patients treated surgically for spinal schwannoma at one center from January 1998 to 2019 were included in the study.	yes	yes	yes	low	There were 126 male and 118 female patients with a mean age of 51.8 years, and a mean disease duration of 8.5 months	low	TcMEP peak-to-peak amplitude measurements are in μV. A decreased amplitude of the TcMEP waveform of ≥70% was defined as deterioration	yes	yes	low	low	Postoperative motor deficit occurred in 32 patients (13.1%), and postoperative sensory deficit was observed in 50 patients (20.5%).	yes	unclear	unclear	low	Postoperative motor deficit occurred in 32 patients (13.1%), and postoperative sensory deficit was observed in 50 patients (20.5%).	yes	yes	yes	yes	low
Feasibility of multimodal intraoperative neurophysiological monitoring for extramedullary spinal cord tumor surgery in elderly patients	Siller et al 2023	https://pmc.ncbi.nlm.nih.gov/articles/PMC10409671/	We included all patients who had been referred to our institute (Neurosurgical Clinic, University of Munich, LMU, Germany) from January 2016 to October 2020 for multimodal IONM-aided microsurgical resection of an EMSCT.	yes	No	yes	High	There was a predominance of the female gender (male/female: 1:1.5)	low	Significant reduction in SSEP amplitude ≥ 50% and/or an increase in SSEP latency ≥ 2 ms as well as significant decrement in TcMEPs amplitude ≥ 80% as well as significant spontaneous EMG activity	yes	yes	low	low	, the following outcome parameters were assessed: detailed neurological status (including sensory, reflex, muscle tonus and gait examinations) and fine-motor evaluation via the Medical Research Council (MRC) grading system for muscle strength [8] were performed in all patients before and after surgery as well as the most recent follow-up timepoint afterwards (termed as ‘last follow-up’ in the fol…	yes	unclear	unclear	low	None	yes	yes	yes	yes	low
Is There a Role for Intraoperative Neuromonitoring in Intradural Extramedullary Spine Tumors? Results and Indications from an Institutional Series	D'Ercole et al, 2023	https://pmc.ncbi.nlm.nih.gov/articles/PMC10381312/	We enrolled 60 patients who underwent surgery for IDEM tumors at the Department of Neurosurgery, Fondazione Policlinico Gemelli IRCCS, Rome, Italy, between January 2018 and December 2021	unclear	yes	yes	unclear	The tumor findings are reported in Table 1	low	A 50% amplitude decrease and/or 10% latency increase were considered significant variations [	yes	yes	low	low	Muscle strength was graded using the modified McCormick scale (MMS) and dichotomized as good (MMS 1–2) or poor (MMS 3–5). MMS was recorded at 3 time-points, namely admission, discharge and last follow-up of ≥1 year.	yes	unclear	unclear	low	Muscle strength was graded using the modified McCormick scale (MMS) and dichotomized as good (MMS 1–2) or poor (MMS 3–5). MMS was recorded at 3 time-points, namely admission, discharge and last follow-up of ≥1 year.	yes	yes	yes	yes	low
Diagnostic and therapeutic values of intraoperative electrophysiological neuromonitoring during resection of intradural extramedullary spinal tumors: a single-center retrospective cohort and meta-analysis	Ishida et al, 2019	https://pubmed.ncbi.nlm.nih.gov/30835707/	From October 2010 to December 2015, 120 patients with ID-EM spinal tumors underwent posterior tumor resection with laminoplasty or laminectomy.	yes	yes	yes	low	Baseline characteristics of 103 patients with ID-EM spinal tumors included in the study	low	Greater than 50% decreases in amplitude, greater than 10% increases in latency, and greater than 20% increases in thresholds were regarded as concerning	yes	yes	low	low	postoperative neurological deficits	yes	unclear	unclear	low	postoperative neurological deficits	yes	yes	yes	yes	low
Spinal intradural extramedullary tumors: the value of intraoperative neurophysiologic monitoring on surgical outcome	Harel et al 2017	https://pubmed.ncbi.nlm.nih.gov/28130655/	After the study was approved by the Sheba Institutional Review Board, the authors reviewed the records of patients operated on 2011 to 2013.	unclear	yes	yes	unclear	After the study was approved by the Sheba Institutional Review Board, the authors reviewed the records of patients operated on 2011 to 2013.	low	Attenuation of MEP of >75% was considered as an indicator for potential neurological deterioration. Attenuation of nerve conduction of more than 50% was considered for potential neurological deterioration.	yes	yes	low	low	Correlations were defined as one of the following: true positive (TP) when an irreversible monitoring change (MEP reduction of at least 50%) predicted a post-operative neurologic deficit, true negative (TN) when no monitoring change occurred and no new post-operative deficit, false positive (FP) when a permanent monitoring change did not correlate with a new post-operative neurological deficit, o…	yes	unclear	unclear	low	Correlations were defined as one of the following: true positive (TP) when an irreversible monitoring change (MEP reduction of at least 50%) predicted a post-operative neurologic deficit, true negative (TN) when no monitoring change occurred and no new post-operative deficit, false positive (FP) when a permanent monitoring change did not correlate with a new post-operative neurological deficit, o…	yes	yes	yes	yes	low

## Sheet: QUADAS-2
Title	patient_rob	patient_applicability	index_rob	index_applicability	ref_rob	ref_applicability	flow_rob
Transcranial Corticospinal Motor-Evoked Potentials in Cases of Ventral and Ventrolateral Intradural Extramedullary Cervical Spinal Cord Tumors	low	low	low	low	unclear	low	low
Diagnostic Accuracy of Somatosensory Evoked Potential and Transcranial Motor Evoked Potential in Detection of Neurological Injury in Intradural Extramedullary Spinal Cord Tumor Surgeries: A Short-Term Follow-Up Prospective Interventional Study Experience from Tertiary Care Center of India	low	low	low	low	unclear	low	low
Spinal intradural extramedullary tumors: microscopic keyhole resection with the focus on intraoperative neurophysiological monitoring and long-term outcome	low	low	low	low	unclear	low	low
Intraoperative neurophysiological monitoring during resection of intradural extramedullary spinal cord tumors: experience with 100 cases	low	low	low	low	low	low	low
Intraoperative neurophysiological monitoring for intradural extramedullary spinal tumors: predictive value and relevance of D-wave amplitude on surgical outcome during a 10-year experience	low	low	low	low	unclear	low	low
Is intraoperative neurophysiological monitoring valuable predicting postoperative neurological recovery?	low	low	low	low	unclear	low	low
Monitoring rate and predictability of intraoperative monitoring in patients with intradural extramedullary and epidural metastatic spinal tumors.	low	low	low	low	unclear	low	low
The validity of multimodal intraoperative monitoring (MIOM) in surgery of 109 spine and spinal cord tumors	unclear	low	Low	Low	unclear	Low	low
Intraoperative neurophysiological monitoring for intradural extramedullary tumors: Why not?	unclear	low	low	low	unclear	low	low
Utility of Intraoperative Monitoring in the Resection of Spinal Cord Tumors	low	low	low	low	unclear	low	low
Relevance of intraoperative D wave in spine and spinal cord surgeries	low	low	low	low	unclear	low	low
Intradural extramedullary tumor location in the axial view affects the alert timing of intraoperative neurophysiologic monitoring	unclear	low	low	low	unclear	low	high
Alert Timing and Corresponding Intervention With Intraoperative Spinal Cord Monitoring for High-Risk Spinal Surgery	low	low	low	low	unclear	low	high
Characteristics of Tc-MEP Waveforms for Different Locations of Intradural Extramedullary Tumors	unclear	low	low	low	unclear	low	low
Efficacy of Transcranial Motor Evoked Potential Monitoring During Intra- and Extramedullary Spinal Cord Tumor Surgery: A Prospective Multicenter Study of the Monitoring Committee of the Japanese Society for Spine Surgery and Related Research	low	low	low	low	unclear	low	high
Surgical outcomes and factors related to postoperative motor and sensory deficits in resection for 244 cases of spinal schwannoma	low	low	low	low	unclear	low	low
Feasibility of multimodal intraoperative neurophysiological monitoring for extramedullary spinal cord tumor surgery in elderly patients	High	low	low	low	unclear	low	low
Is There a Role for Intraoperative Neuromonitoring in Intradural Extramedullary Spine Tumors? Results and Indications from an Institutional Series	unclear	low	low	low	unclear	low	low
Diagnostic and therapeutic values of intraoperative electrophysiological neuromonitoring during resection of intradural extramedullary spinal tumors: a single-center retrospective cohort and meta-analysis	low	low	low	low	unclear	low	low
Spinal intradural extramedullary tumors: the value of intraoperative neurophysiologic monitoring on surgical outcome	unclear	low	low	low	unclear	low	low

## Sheet: Sheet2
		RoB Low	RoB Unclear	RoB High	Applicability Low	Applicability Unclear	Applicability High
Patient selection		13	6	1	20	0	0
Index test		20	0	0	20	0	0
Reference standard		1	19	0	20	0	0
Flow and timing		17	0	3
		Patient selection	Index test	Reference standard	Flow and timing
Risk of Bias	Low	13	20	1	17
	Unclear	6	0	19	0
	High	1	0	0	3
	TOTAL	20	20	20	20
Applicability	Low	20	20	20
	Unclear	0	0	0
	High	0	0	0
	TOTAL	20	20	20
