# Supplementary material for: Precision in Practice: A Systematic Review and Meta-Analysis of Intraoperative Neurophysiological Monitoring for Optimizing Outcomes in Extramedullary Spinal Cord Tumor Resection
Source: J Pers Med. 2025 Oct 30;15(11):513. doi: 10.3390/jpm15110513 (PMC12653476; doi:10.3390/jpm15110513)
Supplement: Supplementary file 1 [file jpm-15-00513-s001.zip › Supplementary file 3.xlsx]

## Sheet: mULTIMODAL
Title	working.title	Link	modalities	TP	FP	TN	FN
Spinal intradural extramedullary tumors: microscopic keyhole resection with the focus on intraoperative neurophysiological monitoring and long-term outcome	Yu et al, 2023	https://pmc.ncbi.nlm.nih.gov/articles/PMC10424432/	MEP+SSEP+EMG	6	0	81	0
Feasibility of multimodal intraoperative neurophysiological monitoring for extramedullary spinal cord tumor surgery in elderly patients	Siller et al 2023	https://pmc.ncbi.nlm.nih.gov/articles/PMC10409671/	MEP+SSEP+EMG	5	2	157	9
Intraoperative neurophysiological monitoring during resection of intradural extramedullary spinal cord tumors: experience with 100 cases	Korn et al, 2014	https://pubmed.ncbi.nlm.nih.gov/25514869/	MEP+SSEP+D	18	4	72	5
Intraoperative neurophysiological monitoring for intradural extramedullary spinal tumors: predictive value and relevance of D-wave amplitude on surgical outcome during a 10-year experience	Ghadirpour et al 2018	https://pubmed.ncbi.nlm.nih.gov/30497134/	MEP+SSEP+D	6	3	98	1
Spinal intradural extramedullary tumors: the value of intraoperative neurophysiologic monitoring on surgical outcome	Harel et al 2017	https://pubmed.ncbi.nlm.nih.gov/28130655/	MEP+SSEP	3	0	35	1
Utility of Intraoperative Monitoring in the Resection of Spinal Cord Tumors	Lakomkin et al, 2018	https://pubmed.ncbi.nlm.nih.gov/28658041/	MEP+SSEP	1	0	9	3
The validity of multimodal intraoperative monitoring (MIOM) in surgery of 109 spine and spinal cord tumors	Sutter et al, 2007	https://pmc.ncbi.nlm.nih.gov/articles/PMC2072904/	MEP+SSEP	6	1	34	0
Intraoperative neurophysiological monitoring for intradural extramedullary tumors: Why not?	Ghadirpour et al, 2015	https://pubmed.ncbi.nlm.nih.gov/25618840/	MEP+SSEP	2	0	65	1		Neg uncertain
Diagnostic and therapeutic values of intraoperative electrophysiological neuromonitoring during resection of intradural extramedullary spinal tumors: a single-center retrospective cohort and meta-analysis	Ishida et al, 2019	https://pubmed.ncbi.nlm.nih.gov/30835707/	MEP+SSEP+EMG	14	8	78	3

## Sheet: TcMEP
Title	working.title	Link	Criteria	TP	FP	TN	FN
Transcranial Corticospinal Motor-Evoked Potentials in Cases of Ventral and Ventrolateral Intradural Extramedullary Cervical Spinal Cord Tumors	Vasileva et al 2024	https://pmc.ncbi.nlm.nih.gov/articles/PMC11434370/	50	2	0	11	0
Diagnostic Accuracy of Somatosensory Evoked Potential and Transcranial Motor Evoked Potential in Detection of Neurological Injury in Intradural Extramedullary Spinal Cord Tumor Surgeries: A Short-Term Follow-Up Prospective Interventional Study Experience from Tertiary Care Center of India	Mishra et al. 2024	https://pmc.ncbi.nlm.nih.gov/articles/PMC11226304/	50	4	0	27	1
Spinal intradural extramedullary tumors: microscopic keyhole resection with the focus on intraoperative neurophysiological monitoring and long-term outcome	Yu ET AL 2023	https://pmc.ncbi.nlm.nih.gov/articles/PMC10424432/	50	3	0	81	3
Intraoperative neurophysiological monitoring during resection of intradural extramedullary spinal cord tumors: experience with 100 cases	Korn et al, 2014	https://pubmed.ncbi.nlm.nih.gov/25514869/	50	13	2	72	10
Intraoperative neurophysiological monitoring for intradural extramedullary spinal tumors: predictive value and relevance of D-wave amplitude on surgical outcome during a 10-year experience	Ghadirpour et al 2018	https://pubmed.ncbi.nlm.nih.gov/30497134/	50	4	4	97	3
Is intraoperative neurophysiological monitoring valuable predicting postoperative neurological recovery?	Rho et al. 2016	https://pubmed.ncbi.nlm.nih.gov/27163449/	50	10	3	146	1
Monitoring rate and predictability of intraoperative monitoring in patients with intradural extramedullary and epidural metastatic spinal tumors.	Kang et al, 2017	https://pubmed.ncbi.nlm.nih.gov/28485386/	50	13	6	54	1
The validity of multimodal intraoperative monitoring (MIOM) in surgery of 109 spine and spinal cord tumors	Sutter et al, 2007	https://pmc.ncbi.nlm.nih.gov/articles/PMC2072904/	50	4	0	36	1
Intraoperative neurophysiological monitoring for intradural extramedullary tumors: Why not?	Ghadirpour et al, 2015	https://pubmed.ncbi.nlm.nih.gov/25618840/	50	2	0	65	1			Neg uncertain
Utility of Intraoperative Monitoring in the Resection of Spinal Cord Tumors	Lakomkin et al, 2018	https://pubmed.ncbi.nlm.nih.gov/28658041/	60	1	0	9	3
Relevance of intraoperative D wave in spine and spinal cord surgeries	Costa et al, 2012	https://pmc.ncbi.nlm.nih.gov/articles/PMC3631052/	60	1	0	57	1
Intradural extramedullary tumor location in the axial view affects the alert timing of intraoperative neurophysiologic monitoring	Morito et al, 2023	https://pubmed.ncbi.nlm.nih.gov/36635568/	70	1	11	16	1
Alert Timing and Corresponding Intervention With Intraoperative Spinal Cord Monitoring for High-Risk Spinal Surgery	Yoshida et al, 2019	https://pubmed.ncbi.nlm.nih.gov/30312271/	70	28	19	692	1
Characteristics of Tc-MEP Waveforms for Different Locations of Intradural Extramedullary Tumors	Kobayashi et al, 2022	https://pubmed.ncbi.nlm.nih.gov/34474444/	70	13	23	195	2
Efficacy of Transcranial Motor Evoked Potential Monitoring During Intra- and Extramedullary Spinal Cord Tumor Surgery: A Prospective Multicenter Study of the Monitoring Committee of the Japanese Society for Spine Surgery and Related Research	Ushirozako et al, 2021	https://pubmed.ncbi.nlm.nih.gov/34011196/	70	20	29	263	2
Surgical outcomes and factors related to postoperative motor and sensory deficits in resection for 244 cases of spinal schwannoma	Ando et al, 2020	https://pubmed.ncbi.nlm.nih.gov/33222969/	70	11	1	211	21

## Sheet: SSEP
Title	Working title	Link	Criteria	TP	FP	TN	FN
Diagnostic Accuracy of Somatosensory Evoked Potential and Transcranial Motor Evoked Potential in Detection of Neurological Injury in Intradural Extramedullary Spinal Cord Tumor Surgeries: A Short-Term Follow-Up Prospective Interventional Study Experience from Tertiary Care Center of India	Mishra et al. 2024	https://pmc.ncbi.nlm.nih.gov/articles/PMC11226304/	50	2	0	11	0
Spinal intradural extramedullary tumors: microscopic keyhole resection with the focus on intraoperative neurophysiological monitoring and long-term outcome	Yu ET AL 2023	https://pmc.ncbi.nlm.nih.gov/articles/PMC10424432/	50	2	0	81	4
Intraoperative neurophysiological monitoring during resection of intradural extramedullary spinal cord tumors: experience with 100 cases	Korn et al, 2014	https://pubmed.ncbi.nlm.nih.gov/25514869/	50	8	2	49	8
Intraoperative neurophysiological monitoring for intradural extramedullary spinal tumors: predictive value and relevance of D-wave amplitude on surgical outcome during a 10-year experience	Ghadirpour et al 2018	https://pubmed.ncbi.nlm.nih.gov/30497134/	50	3	6	95	4
Is intraoperative neurophysiological monitoring valuable predicting postoperative neurological recovery?	Rho et al. 2016	https://pubmed.ncbi.nlm.nih.gov/27163449/	50	0	7	91	1
Monitoring rate and predictability of intraoperative monitoring in patients with intradural extramedullary and epidural metastatic spinal tumors.	Kang et al, 2017	https://pubmed.ncbi.nlm.nih.gov/28485386/	50	13	2	71	8
Utility of Intraoperative Monitoring in the Resection of Spinal Cord Tumors	Lakomkin et al, 2018	https://pubmed.ncbi.nlm.nih.gov/28658041/	50	2	0	16	3
The validity of multimodal intraoperative monitoring (MIOM) in surgery of 109 spine and spinal cord tumors	Sutter et al, 2007	https://pmc.ncbi.nlm.nih.gov/articles/PMC2072904/	50	3	1	35	2
Is There a Role for Intraoperative Neuromonitoring in Intradural Extramedullary Spine Tumors? Results and Indications from an Institutional Series	D'Ercole et al, 2023	https://pmc.ncbi.nlm.nih.gov/articles/PMC10381312/	50	6	0	37	12		At discharge
Intraoperative neurophysiological monitoring for intradural extramedullary tumors: Why not?	Ghadirpour et al, 2015	https://pubmed.ncbi.nlm.nih.gov/25618840/	50	2	0	65	1		Neg uncertain

## Sheet: emg
Title	Working title	Link	TP	FP	TN	FN
Spinal intradural extramedullary tumors: microscopic keyhole resection with the focus on intraoperative neurophysiological monitoring and long-term outcome	Yu ET AL 2023	https://pmc.ncbi.nlm.nih.gov/articles/PMC10424432/	1	0	81	5

## Sheet: D wave
Title	Working title	Link	Criteria	TP	FP	TN	FN
Intraoperative neurophysiological monitoring during resection of intradural extramedullary spinal cord tumors: experience with 100 cases	Korn et al, 2014	https://pubmed.ncbi.nlm.nih.gov/25514869/	50	2	0	11	5
Intraoperative neurophysiological monitoring for intradural extramedullary spinal tumors: predictive value and relevance of D-wave amplitude on surgical outcome during a 10-year experience	Ghadirpour et al 2018	https://pubmed.ncbi.nlm.nih.gov/30497134/	50	2	1	68	0
Relevance of intraoperative D wave in spine and spinal cord surgeries	Costa et al, 2012	https://pmc.ncbi.nlm.nih.gov/articles/PMC3631052/	60	0	0	52	2
Intraoperative neurophysiological monitoring for intradural extramedullary tumors: Why not?	Ghadirpour et al, 2015	https://pubmed.ncbi.nlm.nih.gov/25618840/	50	2	0	47	1		Neg uncertain

## Sheet: Reversibility
		Rescue number	Total Cases	Total Positives
Alert Timing and Corresponding Intervention With Intraoperative Spinal Cord Monitoring for High-Risk Spinal Surgery	Yoshida et al, 2019	31	771			31/78
Characteristics of Tc-MEP Waveforms for Different Locations of Intradural Extramedullary Tumors	Kobayashi et al, 2022	24		54		24/54
Efficacy of Transcranial Motor Evoked Potential Monitoring During Intra- and Extramedullary Spinal Cord Tumor Surgery: A Prospective Multicenter Study of the Monitoring Committee of the Japanese Society for Spine Surgery and Related Research	Ushirozako et al, 2021	24	338	49		24/49
Intradural extramedullary tumor location in the axial view affects the alert timing of intraoperative neurophysiologic monitoring	Morito et al, 2023	10	39			10/22.0			Mutlimodal
Intraoperative neurophysiological monitoring during resection of intradural extramedullary spinal cord tumors: experience with 100 cases	Korn et al, 2014	14	97		14/29	2 def			MEP
Intraoperative neurophysiological monitoring during resection of intradural extramedullary spinal cord tumors: experience with 100 cases	Korn et al, 2014	3	67		3/13.0	0 def			SSEP
Intraoperative neurophysiological monitoring for intradural extramedullary spinal tumors: predictive value and relevance of D-wave amplitude on surgical outcome during a 10-year experience	Ghadirpour et al 2018	5	108	14	5/19.0
Relevance of intraoperative D wave in spine and spinal cord surgeries	Costa et al, 2012	2			1/2.0	1 def
Relevance of intraoperative D wave in spine and spinal cord surgeries	Costa et al, 2012	2			1/2.0	1 def
Spinal intradural extramedullary tumors: microscopic keyhole resection with the focus on intraoperative neurophysiological monitoring and long-term outcome	Yu ET AL 2023	2			2/5.0	0 def
Spinal intradural extramedullary tumors: the value of intraoperative neurophysiologic monitoring on surgical outcome	Harel et al 2017	5	41		5/8.0	1 def
Surgical outcomes and factors related to postoperative motor and sensory deficits in resection for 244 cases of spinal schwannoma	Ando et al, 2020	15	244		15/27	2 def
Intraoperative neurophysiological monitoring for intradural extramedullary tumors: Why not?	Ghadirpour et al, 2015	3	68		3/5.0	1 def			same fro SSEP, MEP			Neg uncertain

## Sheet: Sheet1
study	total_reversible	deficits
Yoshida et al, 2019	31	0
Kobayashi et al, 2022	24	0
Ushirozako et al, 2021	24	0
Korn et al, 2014	14	2
Costa et al, 2012	2	1
Yu ET AL 2023	2	0
Ando et al, 2020	15	2

## Sheet: Sheet2
study	total_reversible	deficits
Yoshida et al, 2019	78	31
Kobayashi et al, 2022	54	24
Ushirozako et al, 2021	49	24
Korn et al, 2014	29	14
Costa et al, 2012	2	1
Yu ET AL 2023	5	2
Ando et al, 2020	27	15
